# Supplementary material for: Effectiveness of High-Intensity Laser Therapy Plus Ultrasound-Guided Peritendinous Hyaluronic Acid Compared to Therapeutic Exercise for Patients with Lateral Elbow Tendinopathy
Source: J Clin Med. 2022 Sep 20;11(19):5492. doi: 10.3390/jcm11195492 (PMC9572841; doi:10.3390/jcm11195492)
Supplement: Supplementary file 1 [file jcm-11-05492-s001.zip]

Archive with 1 entries (1 files):
- jcm-1886503-supplementary.pdf
